# Supplementary material for: Effect of Precursor Nature and Sol-Gel Synthesis Conditions on TiO2 Aerogel’s Structure
Source: Molecules. 2021 Aug 22;26(16):5090. doi: 10.3390/molecules26165090 (PMC8401230; doi:10.3390/molecules26165090)
Supplement: Supplementary file 1 [file molecules-26-05090-s001.zip]

Archive with 1 entries (1 files):
- molecules-1297318-supplementary.pdf
